# Supplementary material for: Genome-wide variation landscape reveals temperature adaptation in Chinese indigenous cattle
Source: J Anim Sci Biotechnol. 2026 Jul 1;17:135. doi: 10.1186/s40104-026-01451-6 (PMC13321616; doi:10.1186/s40104-026-01451-6)
Supplement: Supplementary file 1 — Additional file 1: Table S1. Sequencing information of the 338 individuals involved in this study. Table S2. Numbers of SNPs, InDels, and SVs and their densities on each chromosome. Table S3. Distance matrix among the 21 cattle breeds based on SNPs. Table S4. Nucleotide diversities in the 21 cattle breeds. Table S5. Significant selective regions identified in the cold groups based on SNPs with the hot group being used as control. Table S6. Significant selective regions identified in the cold groups based on InDels with the hot group being used as control. Table S7. Significant KEGG pathways of genes involved in the selective regions identified in the cold group. Table S8. Selective variants identified in the cold group. Table S9. Significant selective regions identified in the hot groups based on SNPs with the cold group being used as control. Table S10. Significant selective regions identified in the hot group based on InDels with the cold group being used as control. Table S11. Significant KEGG pathways of genes involved in the selective regions identified in the hot group. Table S12. Selective variants identified in the hot group. Table S13. Significantly differentiated SVs between the cold and hot groups. Table S14. Tissue specificity indices and expression profiles) of the selective genes in different cattle tissues. [file 40104_2026_1451_MOESM1_ESM.xlsx]

## Sheet: TableS1
Table S1. Sequencing information of the 338 individuals involved in this study
ID	Breed	Code	Group	Bases (bp)	Depth (×)	Source
ALT10	Altay White-Headed	ALT	Cold	92574214800	33.5517	This study
ALT11	Altay White-Headed	ALT	Cold	129637315500	46.9844	This study
ALT12	Altay White-Headed	ALT	Cold	97363448700	35.2874	This study
ALT19	Altay White-Headed	ALT	Cold	121363775100	43.9859	This study
ALT20	Altay White-Headed	ALT	Cold	146213576700	52.9922	This study
ALT21	Altay White-Headed	ALT	Cold	143535467100	52.0216	This study
ALT22	Altay White-Headed	ALT	Cold	108518079000	39.3302	This study
ALT23	Altay White-Headed	ALT	Cold	109911423900	39.8352	This study
ALT24	Altay White-Headed	ALT	Cold	112244628000	40.6808	This study
ALT25	Altay White-Headed	ALT	Cold	138924002400	50.3502	This study
ALT26	Altay White-Headed	ALT	Cold	102876834000	37.2856	This study
ALT27	Altay White-Headed	ALT	Cold	93049803600	33.724	This study
ALT28	Altay White-Headed	ALT	Cold	97420581900	35.3081	This study
ALT29	Altay White-Headed	ALT	Cold	96578630700	35.003	This study
ALT3	Altay White-Headed	ALT	Cold	119405714700	43.2762	This study
ALT30	Altay White-Headed	ALT	Cold	101495003700	36.7848	This study
ALT31	Altay White-Headed	ALT	Cold	95467631100	34.6003	This study
ALT32	Altay White-Headed	ALT	Cold	129420046200	46.9057	This study
ALT33	Altay White-Headed	ALT	Cold	95851679700	34.7395	This study
ALT34	Altay White-Headed	ALT	Cold	92484654300	33.5192	This study
ALT35	Altay White-Headed	ALT	Cold	90431199900	32.775	This study
ALT36	Altay White-Headed	ALT	Cold	115331121600	41.7995	This study
ALT37	Altay White-Headed	ALT	Cold	108901273800	39.4691	This study
ALT38	Altay White-Headed	ALT	Cold	98260180500	35.6124	This study
ALT4	Altay White-Headed	ALT	Cold	144782256000	52.4734	This study
ALT5	Altay White-Headed	ALT	Cold	103195182300	37.401	This study
ALT6	Altay White-Headed	ALT	Cold	130075447500	47.1432	This study
ALT7	Altay White-Headed	ALT	Cold	124956224700	45.2879	This study
ALT8	Altay White-Headed	ALT	Cold	133357139100	48.3326	This study
ALT9	Altay White-Headed	ALT	Cold	113072195400	40.9807	This study
SAMN05216066	Brahman	BRM	Hot	40838052268	14.8009	NCBI
SAMN05216067	Brahman	BRM	Hot	48129503602	17.4436	NCBI
SAMN05216068	Brahman	BRM	Hot	44858908348	16.2582	NCBI
SAMN05216069	Brahman	BRM	Hot	54944420298	19.9135	NCBI
SRR12739616	Dianzhong	DZ	Hot	33344808900	12.0852	NCBI
SRR12739617	Dianzhong	DZ	Hot	35032926000	12.697	NCBI
SRR6024563	Dianzhong	DZ	Hot	30958002095	11.2201	NCBI
SRR6024564	Dianzhong	DZ	Hot	28508899928	10.3325	NCBI
SRR12739619	Dianzhong	DZ	Hot	30968919300	11.2241	NCBI
SRR6024566	Dianzhong	DZ	Hot	28558841611	10.3506	NCBI
SRR6024567	Dianzhong	DZ	Hot	29522768919	10.6999	NCBI
SRR6024568	Dianzhong	DZ	Hot	29144125532	10.5627	NCBI
ERR2734942	Finncattle	FIN	Cold	35188646000	12.7534	NCBI
ERR2734943	Finncattle	FIN	Cold	34849409800	12.6305	NCBI
ERR2734944	Finncattle	FIN	Cold	34567082600	12.5281	NCBI
ERR2734946	Finncattle	FIN	Cold	35847514600	12.9922	NCBI
ERR2734947	Finncattle	FIN	Cold	33677833400	12.2059	NCBI
ERR2734948	Finncattle	FIN	Cold	35423790600	12.8386	NCBI
ERR2734949	Finncattle	FIN	Cold	35340247000	12.8084	NCBI
ERR2734951	Finncattle	FIN	Cold	34733668000	12.5885	NCBI
FZ1	Fuzhou	FZ	Cold	37954918500	13.756	This study
FZ10	Fuzhou	FZ	Cold	86149817700	31.2233	This study
FZ11	Fuzhou	FZ	Cold	32387356200	11.7381	This study
FZ12	Fuzhou	FZ	Cold	105553458900	38.2557	This study
FZ13	Fuzhou	FZ	Cold	41036241600	14.8728	This study
FZ14	Fuzhou	FZ	Cold	35780541900	12.9679	This study
FZ15	Fuzhou	FZ	Cold	46040879700	16.6866	This study
FZ16	Fuzhou	FZ	Cold	37388968800	13.5509	This study
FZ17	Fuzhou	FZ	Cold	36036535800	13.0607	This study
FZ18	Fuzhou	FZ	Cold	32444272800	11.7588	This study
FZ19	Fuzhou	FZ	Cold	45975898800	16.663	This study
FZ2	Fuzhou	FZ	Cold	42440424000	15.3817	This study
FZ20	Fuzhou	FZ	Cold	33270653400	12.0583	This study
FZ21	Fuzhou	FZ	Cold	31706120700	11.4912	This study
FZ22	Fuzhou	FZ	Cold	35118041700	12.7278	This study
FZ23	Fuzhou	FZ	Cold	29654950800	10.7478	This study
FZ24	Fuzhou	FZ	Cold	34807178700	12.6152	This study
FZ25	Fuzhou	FZ	Cold	38813136300	14.067	This study
FZ26	Fuzhou	FZ	Cold	44687960400	16.1963	This study
FZ27	Fuzhou	FZ	Cold	41266541400	14.9562	This study
FZ28	Fuzhou	FZ	Cold	36237605100	13.1336	This study
FZ3	Fuzhou	FZ	Cold	31287813000	11.3396	This study
FZ4	Fuzhou	FZ	Cold	35446585200	12.8469	This study
FZ5	Fuzhou	FZ	Cold	39741190800	14.4034	This study
FZ6	Fuzhou	FZ	Cold	35330449200	12.8048	This study
FZ7	Fuzhou	FZ	Cold	107726268900	39.0432	This study
FZ8	Fuzhou	FZ	Cold	58526563800	21.2118	This study
FZ9	Fuzhou	FZ	Cold	37963354200	13.7591	This study
SRR5507283	Guangfeng	GF	Hot	37535152200	13.6039	NCBI
SRR5507284	Guangfeng	GF	Hot	30307336200	10.9843	NCBI
SRR5507285	Guangfeng	GF	Hot	33093806100	11.9942	NCBI
SRR5507286	Guangfeng	GF	Hot	30737522100	11.1402	NCBI
SRR5507252	Hasake	HSK	Cold	31574135088	11.4434	NCBI
SRR5507253	Hasake	HSK	Cold	36056317764	13.0679	NCBI
SRR5507254	Hasake	HSK	Cold	31422739428	11.3885	NCBI
SRR5507255	Hasake	HSK	Cold	33200188020	12.0327	NCBI
SRR5507256	Hasake	HSK	Cold	36478950000	13.2211	NCBI
SRR5507258	Hasake	HSK	Cold	40719625200	14.758	NCBI
SRR5507260	Hasake	HSK	Cold	41119166400	14.9028	NCBI
SRR6234772	Hasake	HSK	Cold	38256533800	13.8653	NCBI
SRR6234773	Hasake	HSK	Cold	35576633200	12.894	NCBI
SRR5507279	Jian	JA	Hot	36828152400	13.3476	NCBI
SRR5507280	Jian	JA	Hot	34064223900	12.3459	NCBI
SRR5507281	Jian	JA	Hot	31531686600	11.428	NCBI
SRR5507282	Jian	JA	Hot	35668956600	12.9275	NCBI
SRR3694651	Kenana	KNN	Hot	30839778340	11.1773	NCBI
SRR3694652	Kenana	KNN	Hot	31233638748	11.32	NCBI
SRR3694653	Kenana	KNN	Hot	31017693678	11.2417	NCBI
SRR3694654	Kenana	KNN	Hot	30171253078	10.935	NCBI
SRR3694655	Kenana	KNN	Hot	30161939666	10.9316	NCBI
SRR3694656	Kenana	KNN	Hot	29802497432	10.8013	NCBI
SRR3694657	Kenana	KNN	Hot	30075057244	10.9001	NCBI
SRR3694658	Kenana	KNN	Hot	30979082186	11.2277	NCBI
SRR3694659	Kenana	KNN	Hot	30609308258	11.0937	NCBI
SRR14879647	Leiqiong	LQ	Hot	91112187600	33.0218	NCBI
SRR14879648	Leiqiong	LQ	Hot	92847529500	33.6507	NCBI
SRR14879649	Leiqiong	LQ	Hot	80916113400	29.3264	NCBI
SRR14879650	Leiqiong	LQ	Hot	89269514400	32.3539	NCBI
SRR14879659	Leiqiong	LQ	Hot	108448956600	39.3051	NCBI
SRR14879670	Leiqiong	LQ	Hot	91422173400	33.1341	NCBI
SRR5507188	Leiqiong	LQ	Hot	35406678900	12.8324	NCBI
SRR5507189	Leiqiong	LQ	Hot	37831443300	13.7112	NCBI
SRR5507190	Leiqiong	LQ	Hot	39107005500	14.1735	NCBI
LX03	Luxi	LX	Warm	86445734514	31.3305	This study
LX04	Luxi	LX	Warm	89498089500	32.4368	This study
LX05	Luxi	LX	Warm	91705159500	33.2367	This study
LX06	Luxi	LX	Warm	88231438500	31.9777	This study
LX07	Luxi	LX	Warm	104079721200	37.7216	This study
LX08	Luxi	LX	Warm	87502406100	31.7135	This study
LX09	Luxi	LX	Warm	91661088300	33.2207	This study
LX10	Luxi	LX	Warm	89079708300	32.2852	This study
LX11	Luxi	LX	Warm	87637243800	31.7624	This study
LX13	Luxi	LX	Warm	103661310512	37.57	This study
LX14	Luxi	LX	Warm	91484713220	33.1568	This study
LX16	Luxi	LX	Warm	114821106930	41.6146	This study
LX17	Luxi	LX	Warm	88433798000	32.0511	This study
LX18	Luxi	LX	Warm	125110702200	45.3439	This study
LX20	Luxi	LX	Warm	85771273014	31.0861	This study
LX21	Luxi	LX	Warm	94511628360	34.2538	This study
LX22	Luxi	LX	Warm	98250609060	35.609	This study
LX23	Luxi	LX	Warm	93651182100	33.942	This study
LX24	Luxi	LX	Warm	94551456600	34.2683	This study
LX26	Luxi	LX	Warm	117343183200	42.5287	This study
LX27	Luxi	LX	Warm	93230087400	33.7894	This study
LX28	Luxi	LX	Warm	92143633500	33.3956	This study
LX29	Luxi	LX	Warm	125600547300	45.5214	This study
LX30	Luxi	LX	Warm	106581656100	38.6284	This study
LX71	Luxi	LX	Warm	131833149000	47.7803	This study
LX73	Luxi	LX	Warm	136008385200	49.2935	This study
LX74	Luxi	LX	Warm	106417293300	38.5688	This study
LX76	Luxi	LX	Warm	126516023700	45.8532	This study
LX77	Luxi	LX	Warm	93191822100	33.7755	This study
LX79	Luxi	LX	Warm	124596893400	45.1576	This study
LX80	Luxi	LX	Warm	125189600700	45.3725	This study
LX81	Luxi	LX	Warm	122168589600	44.2776	This study
LX82	Luxi	LX	Warm	118029759600	42.7775	This study
LX83	Luxi	LX	Warm	135298351500	49.0362	This study
LX84	Luxi	LX	Warm	134402139600	48.7114	This study
LX85	Luxi	LX	Warm	135188276400	48.9963	This study
LX86	Luxi	LX	Warm	155689013700	56.4264	This study
LX87	Luxi	LX	Warm	116276284500	42.142	This study
LX88	Luxi	LX	Warm	133736162100	48.47	This study
LX89	Luxi	LX	Warm	133011799800	48.2075	This study
LX90	Luxi	LX	Warm	88174914600	31.9572	This study
MS01	Mengshan	MS	Warm	125460321300	45.4706	This study
MS02	Mengshan	MS	Warm	145278271500	52.6532	This study
MS03	Mengshan	MS	Warm	85691020220	31.057	This study
MS04	Mengshan	MS	Warm	100720058700	36.504	This study
MS06	Mengshan	MS	Warm	105063683400	38.0782	This study
MS07	Mengshan	MS	Warm	97776319800	35.4371	This study
MS08	Mengshan	MS	Warm	89816115600	32.552	This study
MS09	Mengshan	MS	Warm	130247049300	47.2054	This study
MS10	Mengshan	MS	Warm	90250467000	32.7095	This study
MS11	Mengshan	MS	Warm	102800821800	37.2581	This study
MS12	Mengshan	MS	Warm	112557414900	40.7942	This study
MS13	Mengshan	MS	Warm	145816978500	52.8484	This study
MS15	Mengshan	MS	Warm	171264671700	62.0714	This study
MS16	Mengshan	MS	Warm	135685527900	49.1765	This study
MS17	Mengshan	MS	Warm	102501527400	37.1496	This study
MS18	Mengshan	MS	Warm	88603011300	32.1124	This study
MS19	Mengshan	MS	Warm	105793379700	38.3427	This study
MS20	Mengshan	MS	Warm	92025523200	33.3528	This study
MS21	Mengshan	MS	Warm	94990037400	34.4272	This study
MS22	Mengshan	MS	Warm	118548397200	42.9655	This study
MS24	Mengshan	MS	Warm	154427025300	55.969	This study
MS25	Mengshan	MS	Warm	182512167000	66.1479	This study
MS26	Mengshan	MS	Warm	87628546500	31.7592	This study
MS27	Mengshan	MS	Warm	93545877600	33.9038	This study
MS30	Mengshan	MS	Warm	145449721800	52.7153	This study
MS31	Mengshan	MS	Warm	87845607300	31.8379	This study
MS32	Mengshan	MS	Warm	94443886500	34.2293	This study
MS33	Mengshan	MS	Warm	89604659126	32.4754	This study
MS34	Mengshan	MS	Warm	88924407582	32.2289	This study
MS35	Mengshan	MS	Warm	97925672100	35.4912	This study
MS36	Mengshan	MS	Warm	135263789400	49.0236	This study
MS37	Mengshan	MS	Warm	89286996300	32.3603	This study
MS38	Mengshan	MS	Warm	89529694500	32.4482	This study
MS39	Mengshan	MS	Warm	90630685500	32.8473	This study
MS40	Mengshan	MS	Warm	129341755500	46.8773	This study
MS43	Mengshan	MS	Warm	145619253900	52.7768	This study
MS44	Mengshan	MS	Warm	115315984500	41.794	This study
MS46	Mengshan	MS	Warm	136735544400	49.5571	This study
MS47	Mengshan	MS	Warm	84887589900	30.7658	This study
MS48	Mengshan	MS	Warm	109548338700	39.7036	This study
MS49	Mengshan	MS	Warm	86868432972	31.4837	This study
MS50	Mengshan	MS	Warm	105176883320	38.1193	This study
SRR3219049	Ogaden	OGD	Hot	29246322550	10.5997	NCBI
SRR3225526	Ogaden	OGD	Hot	31562494748	11.4392	NCBI
SRR3234542	Ogaden	OGD	Hot	29461012594	10.6776	NCBI
SRR3490689	Ogaden	OGD	Hot	29799017376	10.8001	NCBI
SRR3491019	Ogaden	OGD	Hot	30480606584	11.0471	NCBI
SRR3508266	Ogaden	OGD	Hot	31422123736	11.3883	NCBI
SRR3508267	Ogaden	OGD	Hot	28357783534	10.2777	NCBI
SRR3524756	Ogaden	OGD	Hot	31211002224	11.3118	NCBI
SRR3546725	Ogaden	OGD	Hot	28403655310	10.2943	NCBI
SRR10800466	Qaidam	QDM	Cold	133560967500	48.4065	NCBI
SRR10800467	Qaidam	QDM	Cold	125099898000	45.3399	NCBI
SRR10800468	Qaidam	QDM	Cold	129493162800	46.9322	NCBI
SRR5507268	Qaidam	QDM	Cold	32500797300	11.7793	NCBI
SRR5507269	Qaidam	QDM	Cold	41332572900	14.9802	NCBI
SRR5507270	Qaidam	QDM	Cold	36005219700	13.0494	NCBI
SRR5507271	Qaidam	QDM	Cold	31200717300	11.3081	NCBI
SRR5507272	Qaidam	QDM	Cold	37814638800	13.7052	NCBI
SRR5507243	Tibetan	TBT	Cold	43550700600	15.7841	NCBI
SRR5507244	Tibetan	TBT	Cold	34961437500	12.6711	NCBI
SRR5507245	Tibetan	TBT	Cold	34008276000	12.3256	NCBI
SRR5507247	Tibetan	TBT	Cold	34517829300	12.5103	NCBI
SRR5507250	Tibetan	TBT	Cold	34846888200	12.6296	NCBI
SRR5507251	Tibetan	TBT	Cold	34454971500	12.4875	NCBI
SRR6024571	Tibetan	TBT	Cold	52651366200	19.0824	NCBI
SRR6024572	Tibetan	TBT	Cold	39189423900	14.2034	NCBI
WL486D	Wenling humped	WL	Hot	104547532934	37.8912	This study
WL488D	Wenling humped	WL	Hot	117242180800	42.4921	This study
WL489D	Wenling humped	WL	Hot	109914362090	39.8363	This study
WL490D	Wenling humped	WL	Hot	94084065248	34.0989	This study
WL491D	Wenling humped	WL	Hot	110027118280	39.8771	This study
WL495D	Wenling humped	WL	Hot	83242083772	30.1694	This study
WL497D	Wenling humped	WL	Hot	116318183628	42.1572	This study
WL498D	Wenling humped	WL	Hot	94437554130	34.227	This study
WL500D	Wenling humped	WL	Hot	100531006186	36.4354	This study
WL504D	Wenling humped	WL	Hot	109110981860	39.5451	This study
WL505D	Wenling humped	WL	Hot	116374685146	42.1777	This study
WL508D	Wenling humped	WL	Hot	120079210836	43.5203	This study
WL509D	Wenling humped	WL	Hot	100360915432	36.3738	This study
WL510D	Wenling humped	WL	Hot	89415372976	32.4068	This study
WL511D	Wenling humped	WL	Hot	103747887766	37.6013	This study
WL513D	Wenling humped	WL	Hot	92835398704	33.6463	This study
WL515D	Wenling humped	WL	Hot	98423264518	35.6715	This study
WL516D	Wenling humped	WL	Hot	121970297420	44.2057	This study
WL518D	Wenling humped	WL	Hot	93433542264	33.8631	This study
WL519D	Wenling humped	WL	Hot	85526062490	30.9972	This study
WL520D	Wenling humped	WL	Hot	108922319262	39.4767	This study
WL521D	Wenling humped	WL	Hot	146110918108	52.955	This study
WL522D	Wenling humped	WL	Hot	134057706226	48.5865	This study
WL523D	Wenling humped	WL	Hot	127428278962	46.1838	This study
WL525D	Wenling humped	WL	Hot	115400168604	41.8245	This study
WL526D	Wenling humped	WL	Hot	125199093398	45.3759	This study
WL527D	Wenling humped	WL	Hot	82748259374	29.9904	This study
WL528D	Wenling humped	WL	Hot	115090993776	41.7124	This study
WL530D	Wenling humped	WL	Hot	102165410798	37.0278	This study
WL531D	Wenling humped	WL	Hot	124394198318	45.0842	This study
SRR6024561	Wenshan	WS	Hot	32672998726	11.8417	NCBI
SRR6024562	Wenshan	WS	Hot	36756884853	13.3218	NCBI
SRR6024569	Wenshan	WS	Hot	38423776678	13.9259	NCBI
SRR6024575	Wenshan	WS	Hot	36204831414	13.1217	NCBI
SRR6024576	Wenshan	WS	Hot	29567832136	10.7163	NCBI
SRR6024577	Wenshan	WS	Hot	38616878927	13.9959	NCBI
SRR6024578	Wenshan	WS	Hot	49189317063	17.8277	NCBI
XZ12	Xuzhou	XZ	Warm	104737754100	37.9601	This study
XZ14	Xuzhou	XZ	Warm	94209686100	34.1444	This study
XZ16	Xuzhou	XZ	Warm	101732800200	36.871	This study
XZ24	Xuzhou	XZ	Warm	114149388000	41.3712	This study
XZ26	Xuzhou	XZ	Warm	110176765200	39.9314	This study
XZ29	Xuzhou	XZ	Warm	110504872200	40.0503	This study
XZ34	Xuzhou	XZ	Warm	105898671600	38.3808	This study
XZ35	Xuzhou	XZ	Warm	88600024800	32.1113	This study
XZ38	Xuzhou	XZ	Warm	96350687400	34.9204	This study
XZ42	Xuzhou	XZ	Warm	87748340100	31.8026	This study
XZ46	Xuzhou	XZ	Warm	110236219800	39.9529	This study
XZ47	Xuzhou	XZ	Warm	120410181900	43.6403	This study
XZ49	Xuzhou	XZ	Warm	96310237200	34.9057	This study
XZ5	Xuzhou	XZ	Warm	90748635900	32.89	This study
ERR2734952	Yakut	YKT	Cold	35771455400	12.9646	NCBI
ERR2734953	Yakut	YKT	Cold	34191998000	12.3922	NCBI
ERR2734954	Yakut	YKT	Cold	33670333800	12.2031	NCBI
ERR2734955	Yakut	YKT	Cold	34329137200	12.4419	NCBI
ERR2734956	Yakut	YKT	Cold	33202892600	12.0337	NCBI
SRR5507273	Yanbian	YB	Cold	32212437600	11.6748	NCBI
SRR6234774	Yanbian	YB	Cold	37301868400	13.5193	NCBI
SRR6234775	Yanbian	YB	Cold	37039747600	13.4243	NCBI
YB1	Yanbian	YB	Cold	89884663500	32.5769	This study
YB10	Yanbian	YB	Cold	104753664900	37.9659	This study
YB11	Yanbian	YB	Cold	88563786900	32.0982	This study
YB12	Yanbian	YB	Cold	91425455400	33.1353	This study
YB13	Yanbian	YB	Cold	122275047000	44.3161	This study
YB14	Yanbian	YB	Cold	102483460800	37.1431	This study
YB16	Yanbian	YB	Cold	119013209700	43.134	This study
YB17	Yanbian	YB	Cold	110391031800	40.009	This study
YB18	Yanbian	YB	Cold	88196723700	31.9651	This study
YB19	Yanbian	YB	Cold	92536144200	33.5379	This study
YB2	Yanbian	YB	Cold	92420197200	33.4958	This study
YB20	Yanbian	YB	Cold	133271187900	48.3015	This study
YB22	Yanbian	YB	Cold	216214992000	78.3628	This study
YB23	Yanbian	YB	Cold	90863021700	32.9315	This study
YB24	Yanbian	YB	Cold	92806041300	33.6357	This study
YB27	Yanbian	YB	Cold	93896942400	34.0311	This study
YB28	Yanbian	YB	Cold	89769366600	32.5351	This study
YB29	Yanbian	YB	Cold	96710009400	35.0506	This study
YB4	Yanbian	YB	Cold	102603012900	37.1864	This study
YB5	Yanbian	YB	Cold	98578077300	35.7276	This study
YB6	Yanbian	YB	Cold	92429894100	33.4994	This study
YB7	Yanbian	YB	Cold	89857344600	32.567	This study
YB8	Yanbian	YB	Cold	96458823300	34.9596	This study
DRR295126	Zhoushan	ZS	Hot	33733681843	12.2261	NCBI
DRR295127	Zhoushan	ZS	Hot	31601634841	11.4534	NCBI
DRR295128	Zhoushan	ZS	Hot	34291882775	12.4284	NCBI
DRR295129	Zhoushan	ZS	Hot	35691794097	12.9358	NCBI
DRR295130	Zhoushan	ZS	Hot	33982695783	12.3163	NCBI
DRR295132	Zhoushan	ZS	Hot	34308147159	12.4343	NCBI
ZS428D	Zhoushan	ZS	Hot	119847194472	43.4362	This study
ZS431D	Zhoushan	ZS	Hot	128522425272	46.5804	This study
ZS435D	Zhoushan	ZS	Hot	114383230616	41.4559	This study
ZS439D	Zhoushan	ZS	Hot	131023232860	47.4867	This study
ZS440D	Zhoushan	ZS	Hot	106261421710	38.5123	This study
ZS443D	Zhoushan	ZS	Hot	83396153054	30.2253	This study
ZS446D	Zhoushan	ZS	Hot	83386950808	30.2219	This study
ZS448D	Zhoushan	ZS	Hot	109403645850	39.6512	This study
ZS449D	Zhoushan	ZS	Hot	111879053386	40.5483	This study
ZS450D	Zhoushan	ZS	Hot	103621576246	37.5556	This study
ZS452D	Zhoushan	ZS	Hot	131772828222	47.7584	This study
ZS455D	Zhoushan	ZS	Hot	111307784102	40.3413	This study
ZS458D	Zhoushan	ZS	Hot	102526348632	37.1586	This study
ZS459D	Zhoushan	ZS	Hot	158167779976	57.3247	This study
ZS462D	Zhoushan	ZS	Hot	107126121188	38.8257	This study
ZS463D	Zhoushan	ZS	Hot	104804536644	37.9843	This study
ZS464D	Zhoushan	ZS	Hot	85416010168	30.9573	This study
ZS465D	Zhoushan	ZS	Hot	89556170136	32.4578	This study
ZS466D	Zhoushan	ZS	Hot	89021548698	32.2641	This study
ZS471D	Zhoushan	ZS	Hot	93651062646	33.9419	This study
ZS472D	Zhoushan	ZS	Hot	96835121688	35.0959	This study
ZS473D	Zhoushan	ZS	Hot	97993287174	35.5157	This study
ZS474D	Zhoushan	ZS	Hot	101616377706	36.8288	This study
ZS475D	Zhoushan	ZS	Hot	111044031142	40.2457	This study
ZS476D	Zhoushan	ZS	Hot	136702618298	49.5451	This study
ZS477D	Zhoushan	ZS	Hot	135961112346	49.2764	This study
ZS791D	Zhoushan	ZS	Hot	92546493540	33.5416	This study
SRR14695636	Yak	Yak	Outgroup	86754680700		NCBI
SRR14695637	Yak	Yak	Outgroup	58733472250		NCBI

## Sheet: TableS2
Table S2. Numbers of SNPs, InDels, and SVs and their densities on each chromosome
Chromosome	Length	SNPs	SNP density	InDel			InDel density	SVs				SV density
				Deletion	Insertion	All		DEL	DUP	INV	All
1	158534110	5120642	30.9598	222362	339907	562269	281.954	5952	531	88	6571	24126.3
2	136231102	4300237	31.6799	185759	283972	469731	290.019	5809	429	64	6302	21617.1
3	121005158	3748549	32.2805	160958	244700	405658	298.294	5126	345	65	5536	21857.9
4	120000601	4074265	29.4533	178931	273144	452075	265.444	4646	380	60	5086	23594.3
5	120089316	3938663	30.4899	171047	260210	431257	278.463	5304	343	51	5698	21075.7
6	117806340	3989792	29.5269	173266	265413	438679	268.548	4465	365	61	4891	24086.4
7	110682743	3416490	32.3966	152320	228663	380983	290.519	4967	298	61	5326	20781.6
8	113319770	3597542	31.4992	155573	236612	392185	288.945	4140	297	59	4496	25204.6
9	105454467	3486692	30.2448	152448	233327	385775	273.357	3895	348	49	4292	24570
10	103308737	3282279	31.4747	144397	219603	364000	283.815	4390	308	46	4744	21776.7
11	106982474	3378945	31.6615	142328	217031	359359	297.704	4650	322	52	5024	21294.3
12	87216183	3091069	28.2155	137809	211257	349066	249.856	3422	337	59	3818	22843.4
13	83472345	2620856	31.8493	110776	168954	279730	298.403	3167	213	28	3408	24493.1
14	82403003	2658293	30.9985	113211	174608	287819	286.301	2822	240	31	3093	26641.8
15	85007780	2937577	28.9381	129159	194319	323478	262.793	3711	295	39	4045	21015.5
16	81013979	2524639	32.0893	109459	165438	274897	294.707	3204	251	28	3483	23259.8
17	73167244	2457725	29.7703	107730	164614	272344	268.657	3087	231	32	3350	21841
18	65820629	2066025	31.8586	90470	136525	226995	289.965	3053	195	35	3283	20048.9
19	63449741	1991166	31.8656	87358	130693	218051	290.986	3980	189	20	4189	15146.8
20	71974595	2363596	30.4513	100461	153132	253593	283.819	2699	242	37	2978	24168.8
21	69862954	2320596	30.1056	100066	152830	252896	276.252	2899	263	40	3202	21818.5
22	60773035	1952191	31.1307	84426	126318	210744	288.374	2688	184	22	2894	20999.7
23	52498615	1971990	26.6222	85396	131994	217390	241.495	2440	197	38	2675	19625.7
24	62317253	2133879	29.2037	89691	139139	228830	272.33	2281	228	19	2528	24650.8
25	42350435	1424657	29.7268	57117	87613	144730	292.617	2160	132	14	2306	18365.3
26	51992305	1774504	29.2996	76623	115800	192423	270.198	2219	156	20	2395	21708.7
27	45612108	1706604	26.7268	73378	111586	184964	246.6	1738	162	23	1923	23719.2
28	45940150	1622068	28.322	70072	104943	175015	262.493	1975	161	31	2167	21199.9
29	51098607	1807922	28.2637	76054	114971	191025	267.497	2366	153	11	2530	20197.1
Total	2489385779	81759453	30.4477	3538645	5387316	8925961	278.893	103255	7795	1183	112233	22180.5

## Sheet: TableS3
Table S3. Distance matrix (in terms of FST) among the 21 cattle breeds based on SNPs
Breed*	ALT	BRM	DZ	FIN	FZ	GF	HSK	JA	KNN	LQ	LX	MS	OGD	QDM	TBT	WL	WS	XZ	YB	YKT
BRM	0.420893
DZ	0.369372	0.0523579
FIN	0.0406828	0.427451	0.348007
FZ	0.0980498	0.451735	0.391855	0.117355
GF	0.436114	0.112303	0.0521955	0.425385	0.460151
HSK	0.0309486	0.362644	0.297159	0.037869	0.0961377	0.367586
JA	0.463344	0.118818	0.0560465	0.454792	0.486255	0.0413476	0.397438
KNN	0.290513	0.0711133	0.0705227	0.277144	0.322302	0.132812	0.227579	0.147641
LQ	0.461865	0.126331	0.0660724	0.439085	0.478705	0.0451076	0.394716	0.0360917	0.166132
LX	0.140915	0.143438	0.102139	0.136661	0.16434	0.121659	0.105515	0.139746	0.0954194	0.164827
MS	0.0361172	0.28547	0.245397	0.0420748	0.0863216	0.293108	0.0232008	0.32023	0.18429	0.339762	0.0756794
OGD	0.296389	0.0724279	0.0723611	0.282811	0.32811	0.134514	0.233292	0.148589	0.0278926	0.166979	0.0987031	0.188699
QDM	0.0767608	0.336187	0.271117	0.0886208	0.118326	0.339224	0.0593307	0.368229	0.211703	0.368078	0.101858	0.0479346	0.216753
TBT	0.0901269	0.390032	0.311687	0.111237	0.119121	0.387066	0.0767771	0.416418	0.253417	0.406513	0.125865	0.066205	0.258716	0.0924062
WL	0.373892	0.13305	0.0803611	0.356716	0.385356	0.0530228	0.322792	0.0573187	0.156498	0.0601497	0.147452	0.285754	0.157993	0.303126	0.332147
WS	0.376392	0.0903709	0.0356609	0.354465	0.397564	0.0460398	0.303925	0.0476672	0.102192	0.0530224	0.0989922	0.24842	0.103652	0.278483	0.317244	0.0698954
XZ	0.138929	0.195114	0.145603	0.134071	0.169423	0.181362	0.0986656	0.20388	0.124866	0.225057	0.0496601	0.0678496	0.12864	0.0976907	0.120753	0.19277	0.147561
YB	0.0328618	0.441335	0.38314	0.0444646	0.07423	0.452942	0.0313353	0.48047	0.304811	0.474491	0.144986	0.0367992	0.310777	0.0727594	0.0772845	0.380981	0.389182	0.142263
YKT	0.101303	0.382878	0.300283	0.122979	0.137861	0.373702	0.0875695	0.403481	0.243935	0.395568	0.12631	0.0713436	0.249097	0.108016	0.123543	0.328192	0.306655	0.12248	0.0945066
ZS	0.361168	0.169676	0.119291	0.348158	0.372764	0.0998247	0.315411	0.105727	0.179146	0.112407	0.157676	0.278769	0.180865	0.298635	0.325543	0.111157	0.109205	0.199719	0.367394	0.323282
* See Table S1 for breed codes

## Sheet: TableS4
Table S4. Nucleotide diversities (π) in the 21 cattle breeds
Breed	Code	Group	π
Finncattle	FIN	Cold	0.00139417
Yakut	YKT	Cold	0.0015003
Fuzhou	FZ	Cold	0.00163027
Yanbian	YB	Cold	0.00165205
Tibetan	TBT	Cold	0.0016541
Altay White-Headed	ALT	Cold	0.00176297
Hasake	HSK	Cold	0.00180076
Qaidam	QDM	Cold	0.00197792
Mengshan	MS	Warm	0.00248349
Xuzhou	XZ	Warm	0.00298326
Luxi	LX	Warm	0.0033278
Ogaden	OGD	Hot	0.00285395
Kenana	KNN	Hot	0.0028753
Brahman	BRM	Hot	0.00287729
Dianzhong	DZ	Hot	0.00319528
Zhoushan	ZS	Hot	0.0032764
Leiqiong	LQ	Hot	0.00332643
Wenshan	WS	Hot	0.00333752
Jian	JA	Hot	0.00339267
Wenling humped	WL	Hot	0.00342124
Guangfeng	GF	Hot	0.00343252

## Sheet: TableS5
Table S5. Significant selective regions (P<0.001) identified in the cold groups based on SNPs with the hot group being used as control
Chromosome	Start (bp)	End (bp)	P_DCMS	Genes within or overlapped with the region
1	7840001	7890000	0.000920892	nan
1	51520001	51570000	0.000398115	nan
1	100720001	100770000	0.000687653	LOC112448365
2	125720001	125770000	0.000221175	AHDC1
2	125880001	125930000	0.000671567	WASF2, GPR3, CD164L2, FCN3, MAP3K6
2	129700001	129750000	0.000792208	LUZP1
2	129800001	129850000	8.44e-05	KDM1A, TEX46
3	59320001	59370000	0.000663525	nan
3	76940001	76990000	0.00085655	LOC101907753
3	82200001	82250000	0.000422243	ALG6, FOXD3, LOC101906485
3	86980001	87030000	0.000365944	LOC112446008
5	56780001	56830000	0.00076808	PTGES3, ATP5F1B, LOC112446861, LOC112446708, MIR677, BAZ2A, RBMS2
5	108240001	108370000	2.01e-05	CACNA2D4, LRTM2, DCP1B, CACNA1C
5	109020001	109070000	0.00023726	CECR2, ATP6V1E1
6	58560001	58610000	0.000953063	KLB, RPL9, LIAS, UGDH
6	58660001	58710000	0.000735909	SMIM14
6	70140001	70190000	0.000639396	KIT
6	116980001	117030000	0.000760037	nan
6	117240001	117330000	4.02e-06	SPON2, LOC100848288, LOC112447141, RNF212, LOC101903037
6	117660001	117710000	0.000462457	PDE6B, LOC615694, LOC101907574
7	15400001	15450000	0.000542884	LOC107132610, SMARCA4, MIR2882
7	15520001	15590000	0.000180961	LOC112447661, LDLR, SPC24
7	49660001	49750000	0.000349858	GFRA3, TRNAE-UUC_37, CDC25C, SLBP2, FAM53C, MIR2459, KDM3B
7	50020001	50190000	3.62e-05	CTNNA1, LOC100297420, LOC101905033
7	50240001	50570000	1.21e-05	CTNNA1, SIL1, LOC101905788, LOC112447427, LOC112447426
7	50640001	50850000	0.000189004	PAIP2, SLC23A1, MZB1, PROB1, SPATA24, DNAJC18, ECSCR, SMIM33, TMEM173, UBE2D2
7	53700001	53750000	0.000558969	LOC100847454, FGF1
7	87420001	87470000	0.000816336	nan
8	55220001	55270000	0.000132705	nan
9	51340001	51390000	0.000655482	LOC781989
9	101840001	101890000	0.000156833	FGFR1OP, LOC112448093, LOC112448094, LOC112448095
10	1980001	2030000	0.000880678	nan
10	50020001	50070000	0.000494627	LOC107132861
10	50600001	50650000	0.000832422	GTF2A2, LOC112448466, GCNT3
10	71480001	71550000	0.000301602	DAAM1
10	71640001	71690000	0.00014879	DAAM1, LOC112448591
11	65220001	65270000	0.000751995	nan
12	10060001	10110000	0.000703738	LOC112449118
12	19820001	19870000	0.000904806	LOC112449043
12	31440001	31550000	0.000100534	SLC46A3, POMP, LOC101904156, LOC104973568
12	31620001	31710000	6.03e-05	FLT1
13	42800001	42850000	0.000824379	PYGB, ABHD12, LOC112449292, TRNAC-ACA_59
13	63740001	63790000	0.000341816	ITCH
13	64080001	64130000	0.000977191	NCOA6, LOC101903101
13	64240001	64290000	0.000309645	GSS, MYH7B
13	78380001	78430000	0.000567012	LOC112449349
14	34560001	34610000	0.000840465	nan
14	64560001	64610000	0.00059114	VPS13B, LOC112449666
15	32440001	32490000	0.000607226	nan
15	55760001	55810000	0.000277474	THAP12, GVQW3
16	40740001	40790000	0.00050267	nan
16	40820001	40870000	0.000446371	TNFSF4
16	43100001	43150000	0.000848507	PEX14, DFFA, CORT, CENPS
16	43640001	43690000	0.000985234	CTNNBIP1
16	43880001	43930000	0.000373987	LOC112441924, TMEM201, SLC25A33
16	51520001	51570000	0.000486585	NOC2L, SAMD11
16	55760001	55810000	0.000615268	nan
17	21900001	21950000	0.000969148	nan
18	49060001	49110000	0.000245303	SAMD4B, PAF1, MED29, ZFP36, TRNAI-UAU_3, PLEKHG2
19	52040001	52090000	0.000864593	NPTX1, ENDOV
20	14800001	14870000	0.000784165	RGS7BP
20	14900001	14950000	0.000961105	RGS7BP
21	960001	1010000	0.00094502	nan
21	1120001	1170000	0.000623311	MKRN3
21	1220001	1270000	0.000776123	NDN
21	1720001	1770000	0.000631354	nan
21	2220001	2270000	0.000357901	LOC101907203, LOC112443338
21	5300001	5350000	0.000727866	CHSY1
21	5420001	5490000	0.000108577	LOC112443184, LOC112443185
21	23600001	23650000	9.25e-05	nan
22	1160001	1210000	0.000382029	nan
22	45120001	45170000	0.000993276	ERC2
23	13180001	13230000	0.000534841	KCNK16, KIF6
23	13280001	13330000	0.000872635	KIF6
23	16740001	16810000	0.000583097	PTK7, SRF, CUL9
23	17520001	17630000	0.000229218	LOC112443745, C23H6orf223, LOC112443919, LOC112443843
24	8580001	8630000	0.000711781	nan
24	49880001	49930000	0.000317688	CFAP53, MBD1
24	50000001	50050000	0.000743952	nan
26	120001	170000	0.000719824	LOC782168
26	200001	330000	0.000140748	LOC784314, LOC104970047, LOC112444526, LOC112444476, LOC107131861
26	380001	430000	0.000438328	OR5D18, LOC101903496
26	520001	570000	0.000808294	LOC107131859
26	12960001	13010000	0.000261388	nan
28	19360001	19410000	0.000470499	JMJD1C
29	45360001	45410000	0.000936977	AIP, PITPNM1, CDK2AP2, CABP2, GSTP1
Note: when a selective region contains multiple selective windows, the window with the smallest p-value is used as the p-value for the selective region.

## Sheet: TableS6
Table S6. Significant selective regions (P<0.001) identified in the cold groups based on InDels with the hot group being used as control
Chromosome	Start (bp)	End (bp)	P_DCMS	Genes within or overlapped with the region	Overlapped with cold selective region detected by SNP
1	7640001	7750000	0.000631471	nan
1	50300001	50350000	0.000711913	CBLB
1	51520001	51570000	0.000904974	nan	Yes
1	84720001	84790000	0.000872797	nan
1	145980001	146030000	0.000695824	C1H21orf58, PCNT
2	87360001	87410000	0.000333835	nan
2	124680001	124730000	0.000341879	YTHDF2
2	125760001	125830000	6.03e-05	AHDC1, WASF2	Yes
2	128920001	128970000	4.42e-05	SRSF10, PNRC2
2	129260001	129310000	0.000542984	LOC101909455, ID3
2	129580001	129630000	0.000567117	TRNAV-CAC
3	33320001	33370000	0.000390144	LOC112445978, ALX3
4	103120001	103170000	0.000398188	LOC107132435, HIPK2
4	117980001	118030000	0.000913018	nan
5	54800001	54850000	0.000559073	nan
5	108220001	108330000	5.23e-05	ADIPOR2, CACNA2D4, LRTM2, DCP1B	Yes
5	109160001	109230000	8.45e-05	MICAL3, LOC112446772
6	35340001	35390000	0.000824532	LOC112447052
6	40220001	40270000	0.000969327	PACRGL, KCNIP4
6	42400001	42450000	0.000494719	nan
6	45860001	45990000	2.01e-05	RBPJ, CCKAR
6	66380001	66430000	0.000671692	CORIN
6	75440001	75490000	0.000551028	nan
6	82440001	82490000	0.000929106	nan
6	92420001	92470000	0.000655603	CNOT6L
6	93500001	93550000	0.000800399	BMP2K
6	117260001	117350000	3.62e-05	LOC100848288, LOC112447141, RNF212, LOC101903037, FGFRL1	Yes
7	16000001	16050000	0.000502763	ZNF557, LOC785273, LOC508834, MBD3L3
7	18960001	19010000	0.000430365	PTPRS
7	41520001	41570000	0.000406233	LOC787932, LOC112447513, LOC787946, LOC100138740
7	43000001	43050000	0.00099346	PLPP2, MIER2
7	50000001	50070000	0.000108597	CTNNA1	Yes
7	50140001	50190000	0.000937151	CTNNA1, LOC101905033	Yes
7	50240001	50390000	4.02e-06	CTNNA1, SIL1, LOC101905788, LOC112447427	Yes
7	50420001	50550000	0.000317746	SIL1, LOC112447426	Yes
7	50680001	50730000	6.84e-05	DNAJC18, ECSCR	Yes
7	50760001	50830000	2.82e-05	UBE2D2	Yes
7	50960001	51030000	0.000140774	PSD2
8	1560001	1610000	0.000985416	CLCN3
8	4120001	4170000	0.000848664	GALNTL6
8	7580001	7630000	0.000285569	CTSB, FDFT1, NEIL2
8	99000001	99050000	0.000301658	PTPN3
9	43260001	43310000	0.000148818	QRSL1
9	49100001	49150000	0.000719957	ASCC3
9	73420001	73470000	0.000752134	AHI1, LOC784452
10	1980001	2030000	0.000880841	nan	Yes
10	52580001	52630000	0.000856708	POLR2M, LOC112448470, MYZAP
10	53080001	53130000	0.000197083	TCF12
10	71480001	71530000	0.000422321	DAAM1	Yes
10	71880001	71930000	0.000277525	RTN1
11	34380001	34430000	0.00059125	nan
12	18600001	18650000	0.000864753	LOC101903925
12	29160001	29210000	0.000124685	nan
12	54740001	54790000	0.000639515	LOC104973609
12	54980001	55030000	0.000977372	nan
12	56980001	57050000	0.000100553	nan
12	84100001	84150000	0.000357967	MYO16
13	8100001	8150000	0.000736045	MACROD2
13	34780001	34830000	0.000776266	SVIL
13	43380001	43430000	0.000679736	LOC782061, LOC112449293, LOC107133050
13	54180001	54230000	0.000269481	KCNQ2
14	23860001	23910000	0.000510807	IMPAD1
14	24560001	24630000	0.000253393	UBXN2B
14	36500001	36550000	0.000132729	nan
15	36700001	36750000	0.00053494	nan
15	58880001	58930000	0.000293614	METTL15, TRNAC-GCA_182
15	61360001	61410000	0.000478631	MPPED2
15	83740001	83790000	0.000116641	LOC100335879, LOC107133208
16	40860001	40910000	0.000945195	LOC784388	Yes
16	40940001	40990000	0.000784311	nan
16	41300001	41350000	0.000438409	VPS13D
16	43760001	43810000	0.000953239	CLSTN1, PIK3CD, LOC112441918
16	44220001	44270000	0.000180995	SPSB1
19	28320001	28370000	0.00074409	PIK3R6, LOC101904013, PIK3R5
19	39160001	39210000	0.000189039	SRCIN1
19	44620001	44670000	0.000486675	GFAP, KIF18B, LOC104975097, C1QL1
20	14700001	14750000	0.00089693	CWC27, SREK1IP1
20	14780001	14830000	0.000607338	SHISAL2B	Yes
20	16040001	16090000	0.000647559	nan
20	67920001	67970000	0.000213172	ADAMTS16
21	1660001	1710000	0.000768222	nan
21	7740001	7790000	0.000374056	LOC107131589, IGF1R
21	61320001	61370000	0.000575161	AK7, LOC107131626, PAPOLA
21	68980001	69030000	0.000245348	nan
22	48140001	48190000	0.000663647	NEK4, SPCS1, GLT8D1, GNL3, LOC112443564, LOC112443567, LOC112443563, PBRM1
22	49520001	49570000	0.000462542	DOCK3
23	17740001	17790000	0.000703868	SLC29A1, LOC101905365, HSP90AB1, SLC35B2, NFKBIE, TMEM151B, TCTE1
24	20200001	20250000	0.000583205	KIAA1328
24	42440001	42490000	0.000816487	PIEZO2, LOC112444243
24	48280001	48330000	0.000446454	CTIF
25	30640001	30690000	0.000921062	AUTS2
25	41940001	41990000	0.000615382	PRKAR1B, LOC112444333
25	42060001	42110000	0.000792355	nan
25	42160001	42210000	0.000808443	FAM20C
26	36240001	36290000	0.000164906	ATRNL1
27	33960001	34010000	0.000961283	TACC1, TRNAG-CCC_171
27	34580001	34630000	0.0003821	LOC101905760, ADAM2
29	11400001	11450000	0.000760178	DLG2
29	13600001	13650000	0.000349923	nan
29	39060001	39110000	0.000526896	LOC616004, LOC100337177
29	45360001	45410000	0.000599294	AIP, PITPNM1, CDK2AP2, CABP2, GSTP1	Yes
29	46520001	46570000	0.000366012	LOC112444899
29	46960001	47010000	0.00084062	FGF4
Note: when a selective region contains multiple selective windows, the window with the smallest p-value is used as the p-value for the selective region.

## Sheet: TableS7
Table S7. Significant KEGG pathways of genes involved in the selective regions identified in the cold group
KEGG_A_class	KEGG_B_class	Pathway	Number of genes	Pvalue	Genes
Environmental Information Processing	Signal transduction	MAPK signaling pathway	9	0.00117457	SRF, MAP3K6, FLT1, FGF4, IGF1R, CACNA2D4, CACNA1C, FGF1, KIT
Organismal Systems	Nervous system	Cholinergic synapse	5	0.00294709	PIK3CD, PIK3R6, PIK3R5, CACNA1C, KCNQ2
Environmental Information Processing	Signal transduction	PI3K-Akt signaling pathway	9	0.0091877	HSP90AB1, FLT1, PIK3CD, FGF4, IGF1R, PIK3R6, PIK3R5, FGF1, KIT
Organismal Systems	Endocrine system	Progesterone-mediated oocyte maturation	4	0.00958667	HSP90AB1, PIK3CD, IGF1R, CDC25C
Environmental Information Processing	Signal transduction	Phospholipase D signaling pathway	5	0.0174982	PLPP2, PIK3CD, PIK3R6, PIK3R5, KIT
Metabolism	Metabolism of other amino acids	Glutathione metabolism	3	0.0179815	GSS, GSTP1, GSTP1
Cellular Processes	Cellular community - eukaryotes	Adherens junction	3	0.0301275	WASF2, IGF1R, CTNNA1
Environmental Information Processing	Signal transduction	Rap1 signaling pathway	6	0.0315422	FLT1, PIK3CD, FGF4, IGF1R, FGF1, KIT
Metabolism	Metabolism of cofactors and vitamins	Lipoic acid metabolism	1	0.0342837	LIAS
Organismal Systems	Endocrine system	Insulin signaling pathway	4	0.037942	PRKAR1B, PIK3CD, PYGB, CBLB
Metabolism	Glycan biosynthesis and metabolism	Mucin type O-glycan biosynthesis	2	0.0387786	GALNTL6, GCNT3
Organismal Systems	Aging	Longevity regulating pathway	3	0.044437	PIK3CD, IGF1R, ADIPOR2
Organismal Systems	Endocrine system	Oxytocin signaling pathway	4	0.0456061	PIK3R6, PIK3R5, CACNA2D4, CACNA1C
Organismal Systems	Circulatory system	Adrenergic signaling in cardiomyocytes	4	0.0465074	PIK3R6, PIK3R5, CACNA2D4, CACNA1C

## Sheet: TableS8
Table S8. Selective variants identified in the cold group
Chromosome	Position (bp)	Type	Amino acid	Gene	Allele	Frequency in the cold group	Frequency in the warm group	Frequency in the hot group	ΔAF*	Frequency in the validation population**
2	125914167	missense SNP	p.Lys3Arg	FCN3	g.125914167A	0.971311	0.520619	0.102564	0.868747	0.991597
2	125925691	missense SNP	p.Arg369Gly	MAP3K6	g.125925691C	0.963115	0.520619	0.103448	0.859667	0.991597
5	56814471	missense SNP	p.Asn84Ser	BAZ2A	g.56814471A	0.954918	0.793814	0.106838	0.84808	1
5	56817591	missense SNP	p.Ser528Ile	BAZ2A	g.56817591G	0.963115	0.793814	0.106838	0.856277	1
5	56822048	missense SNP	p.Cys857Tyr	BAZ2A	g.56822048G	0.963115	0.793814	0.102564	0.860551	1
5	56823991	splice acceptor SNP		BAZ2A	g.56823991A	0.959016	0.773196	0.103448	0.855568	1
5	56825315	missense SNP	p.Thr1202Ala	BAZ2A	g.56825315A	0.954167	0.773196	0.0683761	0.885791	0.995798
5	56826143	missense SNP	p.Gln1424Arg	BAZ2A	g.56826143A	0.95082	0.773196	0.0982906	0.852529	1
5	108254448	missense SNP	p.Thr138Ala	LRTM2	g.108254448A	0.987395	0.680412	0.120536	0.866859	0.987395
5	108254467	missense SNP	p.Pro144Gln	LRTM2	g.108254467C	0.991667	0.690722	0.159292	0.832375	0.987395
5	108320228	missense SNP	p.Leu446Pro	DCP1B	g.108320228A	0.987705	0.675258	0.12069	0.867015	0.983193
5	108320576	missense SNP	p.His330Arg	DCP1B	g.108320576T	0.987603	0.685567	0.115385	0.872218	0.983193
5	109048760	missense SNP	p.Ser1037Pro	CECR2	g.109048760T	0.872951	0.597938	0.0641026	0.808848	0.831933
6	45921903	frameshift InDel	p.Leu418fs	CCKAR	g.45921903A	0.971311	0.726804	0.0598291	0.911482	0.983193
6	58560522	missense SNP	p.Ser1012Asn	KLB	g.58560522G	0.959016	0.597938	0.0769231	0.882093	0.966387
6	58574491	missense SNP	p.Asn158Ser	LIAS	g.58574491A	0.967213	0.71134	0.209402	0.757811	1
6	117255073	missense SNP	p.Val183Met	SPON2	g.117255073G	1	0.770833	0.198276	0.801724	0.995763
6	117255082	missense SNP	p.His186Tyr	SPON2	g.117255082C	0.987603	0.768041	0.198276	0.789327	0.991597
6	117324538	missense SNP	p.His256Gln	RNF212	g.117324538C	0.995902	0.706186	0.0991379	0.896764	0.995798
6	117324566	missense SNP	p.Pro266Ala	RNF212	g.117324566C	1	0.773196	0.179487	0.820513	1
6	117324567	missense SNP	p.Pro266Leu	RNF212	g.117324567C	1	0.773196	0.179487	0.820513	1
6	117682803	missense SNP	p.Ser226Asn	PDE6B	g.117682803C	1	0.747423	0.222222	0.777778	0.983193
7	15570821	missense SNP	p.Ala540Thr	LDLR	g.15570821G	0.995902	0.64433	0.230769	0.765133	0.97479
7	49734968	missense SNP	p.Gly124Glu	SLBP2	g.49734968G	0.959016	0.628866	0.0726496	0.886366	0.983193
7	50667385	missense SNP	p.Ile565Val	PROB1	g.50667385T	0.987705	0.618557	0.0683761	0.919329	0.97479
7	50667622	missense SNP	p.Asp486His	PROB1	g.50667622C	0.987705	0.623711	0.0782609	0.909444	0.97479
7	50724650	missense SNP	p.Met177Val	ECSCR	g.50724650T	0.987705	0.623711	0.0555556	0.932149	0.97479
7	50728991	frameshift InDel	p.Gly99fs	ECSCR	g.50728991C	0.987705	0.639175	0.0641026	0.923602	0.97479
7	50739789	missense SNP	p.Leu201Ile	TMEM173	g.50739789G	0.987705	0.628866	0.0555556	0.932149	0.97479
13	42833018	missense SNP	p.Asp17Gly	ABHD12	g.42833018T	0.954918	0.664948	0.0512821	0.903636	0.970588
16	43892378	missense SNP	p.Ile535Val	TMEM201	g.43892378T	0.987705	0.664948	0.112069	0.875636	0.953782
16	43895521	missense SNP	p.Ile368Val	TMEM201	g.43895521T	0.983607	0.670103	0.126087	0.85752	0.94958
16	43924229	missense SNP	p.Val132Ile	SLC25A33	g.43924229C	0.983607	0.675258	0.192308	0.791299	0.94958
21	1161209	missense SNP	p.Arg146Ser	MKRN3	g.1161209C	1	0.670103	0.107759	0.892241	1
21	1161491	missense SNP	p.Tyr240Asp	MKRN3	g.1161491T	1	0.670103	0.0948276	0.905172	1
21	1161924	missense SNP	p.Gly384Val	MKRN3	g.1161924G	1	0.670103	0.115385	0.884615	1
24	49893659	missense SNP	p.Cys72Arg	CFAP53	g.49893659A	0.995902	0.701031	0.136752	0.85915	0.978992
26	246888	splice donor SNP		LOC784314	g.246888T	0.930328	0.680412	0.145299	0.785029	0.953782
26	292215	missense SNP	p.Ile83Val	LOC112444476	g.292215A	0.987705	0.731959	0.206897	0.780808	0.987395
26	424631	missense SNP	p.Asn207Asp	LOC101903496	g.424631A	0.971311	0.685567	0.159483	0.811828	0.962185
* absolute allele frequency difference between the cold and hot groups
** The validation population consisted of additional 119 cattle of 7 breeds from cold regions

## Sheet: TableS9
Table S9. Significant selective regions (P<0.001) identified in the hot groups based on SNPs with the cold group being used as control
Chromosome	Start (bp)	End (bp)	P_DCMS	Genes within or overlapped with the region
1	52160001	52270000	0.000293559	BBX
1	129580001	129630000	0.000510713	RBP1, RBP2
1	143900001	143950000	0.000518756	nan
2	125140001	125210000	0.000373987	ATP5IF1, DNAJC8, LOC107131363, LOC613460, PTAFR, EYA3
2	125740001	125850000	7.64e-05	AHDC1, WASF2
2	125940001	125990000	0.000462457	SYTL1, TMEM222, WDTC1
2	126120001	126170000	0.000446371	SLC9A1, LOC104971349
3	80440001	80490000	0.000494627	JAK1, LOC112445908
3	92280001	92350000	0.000156833	HSPB11, DIO1, YIPF1
4	39080001	39150000	0.000357901	LOC782609
4	119460001	119530000	0.000261388	ESYT2, LOC112446466, WDR60
5	47560001	47670000	0.000140748	IRAK3, TRNAK-CUU_3, LOC107132486, TMBIM4, LLPH
5	47720001	47770000	0.000390072	nan
5	65500001	65570000	0.00023726	CHPT1, LOC112446716, SYCP3, MYBPC1
6	51520001	51570000	0.000977191	nan
7	43120001	43270000	0.000213132	SHC2, ODF3L2, MADCAM1, TPGS1, LOC112447550, CDC34, GZMM, BSG, HCN2, POLRMT, TRNAE-UUC_36, FGF22, RNF126
7	44540001	44670000	0.000116619	AFF4, LOC112447663, ZCCHC10, LOC104969170, HSPA4
7	47340001	47390000	0.000832422	FBXL21
7	48620001	48770000	0.000189004	SPOCK1
7	50040001	50090000	0.000800251	CTNNA1, LOC100297420
7	50220001	50270000	0.000872635	CTNNA1, SIL1
7	50820001	50870000	0.000904806	UBE2D2, CXXC5
7	50940001	51010000	0.000936977	LOC112447552, PSD2
7	90360001	90410000	0.00067961	ADGRV1, MIR2464
8	200001	450000	0.000108577	LOC107132675, MFSD14B, LOC104970098, LOC112447868
8	1000001	1050000	0.000197047	PALLD, LOC112447762
8	7540001	7590000	0.000735909	CTSB, FDFT1
10	36600001	36690000	0.000542884	INO80, LOC101906855, EXD1
11	3540001	3650000	0.000486585	VWA3B, LOC112448738, CNGA3
11	3680001	3730000	0.000655482	INPP4A, LOC104973285
11	68120001	68170000	0.000663525	ANXA4
13	40120001	40170000	0.000824379	RALGAPA2
13	42620001	42710000	0.000623311	ACSS1, LOC112449375, VSX1
13	42780001	43010000	0.000205089	PYGB, ABHD12, LOC112449292, TRNAC-ACA_59, ANKRD16, LOC112449291, LOC782343, LOC785772, GDI2, FAM208B
13	46220001	46350000	6.84e-05	ADARB2, LOC101904942, WDR37, IDI1, GTPBP4
14	39220001	39330000	0.000406158	nan
14	44240001	44290000	0.000558969	PAG1
14	61460001	61510000	0.000760037	nan
15	63160001	63210000	0.000953063	WT1, LOC112441650
16	50540001	50590000	0.000920892	SKI, LOC104974459
19	26260001	26470000	9.25e-05	LOC101904050, SCIMP, ZNF594, ZNF232, ZFP3, KIF1C, INCA1, CAMTA2, LOC100848357, SPAG7, ENO3, PFN1, RNF167, SLC25A11, GP1BA
19	27400001	27450000	0.000880678	WRAP53, EFNB3, DNAH2
19	28220001	28370000	0.000164876	LOC112442760, CCDC42, MFSD6L, PIK3R6, LOC101904013, PIK3R5
19	33300001	33350000	0.000438328	PIGL, NCOR1, LOC104975044
19	44080001	44130000	0.000245303	SLC4A1, RUNDC3A, SLC25A39
19	48140001	48190000	0.000671567	SCN4A
20	2920001	2970000	0.000711781	RANBP17
20	3080001	3130000	0.000583097	RANBP17
20	67040001	67090000	0.000848507	nan
21	820001	870000	0.000993276	nan
22	50040001	50370000	4.02e-06	IFRD2, LSMEM2, SEMA3B, GNAI2, TRNAE-UUC_94, SLC38A3, GNAT1, SEMA3F, RBM5, LOC112443549, RBM6, LOC112443477, MON1A, MST1R
24	34420001	34470000	0.000470499	MIB1, MIR1-2, MIR133A-2
25	37740001	37790000	0.000961105	BRI3, TECPR1
26	38440001	38510000	0.000615268	nan
28	44240001	44290000	0.000341816	MARCH8
Note: when a selective region contains multiple selective windows, the window with the smallest p-value is used as the p-value for the selective region.

## Sheet: TableS10
Table S10. Significant selective regions (P<0.001) identified in the hot group based on InDels with the cold group being used as control
Chromosome	Start (bp)	End (bp)	P_DCMS	Genes within or overlapped with the region	Overlapped with hot selective region detected by SNP
1	52180001	52230000	0.000349923	BBX	Yes
1	52360001	52410000	0.000277525	BBX
1	129420001	129510000	0.000374056	nan
2	61480001	61530000	0.000679736	MCM6
2	115020001	115070000	0.000567117	RHBDD1
2	124700001	124750000	0.00099346	YTHDF2, LOC112443715
2	124880001	124930000	0.000808443	RCC1, SNHG3, LOC112443630, LOC112443632, LOC112443631, LOC112443405, PHACTR4
2	125000001	125050000	0.000671692	PHACTR4, LOC104971346, LOC104971345, LOC613756
2	125120001	125190000	0.000189039	SESN2, ATP5IF1, DNAJC8, LOC107131363, LOC613460	Yes
2	125440001	125490000	0.000913018	RPA2, THEMIS2
2	125760001	125830000	7.64e-05	AHDC1, WASF2	Yes
2	126060001	126110000	0.000864753	TRNAE-UUC_9, SLC9A1
2	128900001	128950000	0.000446454	SRSF10, PNRC2
3	19580001	19630000	0.000607338	PIP5K1A, LOC107133294, VPS72
3	80420001	80470000	0.000502763	JAK1, LOC112445908	Yes
4	102860001	102910000	0.00059125	UBN2, TRNAR-CCU_3, FMC1, LOC516355
5	28200001	28270000	0.000526896	SCN8A, TRNAE-UUC_26
5	47420001	47470000	0.000776266	GRIP1
5	47540001	47670000	5.23e-05	IRAK3, TRNAK-CUU_3, LOC107132486, TMBIM4, LLPH	Yes
5	47720001	47770000	0.000542984	nan	Yes
5	55020001	55070000	0.000945195	nan
5	55100001	55150000	0.000961283	nan
5	56420001	56470000	0.00053494	ZBTB39, GPR182, LOC100295935, LOC522844
5	56780001	56830000	0.0003821	PTGES3, ATP5F1B, LOC112446861, LOC112446708, MIR677, BAZ2A, RBMS2
5	65500001	65550000	0.000486675	CHPT1, LOC112446716, SYCP3, MYBPC1	Yes
7	43120001	43210000	1.21e-05	SHC2, ODF3L2, MADCAM1, TPGS1, LOC112447550, CDC34, GZMM, BSG	Yes
7	43240001	43290000	0.00068778	POLRMT, TRNAE-UUC_36, FGF22, RNF126, FSTL3, PRSS57	Yes
7	44620001	44670000	0.000752134	HSPA4	Yes
7	48580001	48730000	2.82e-05	SPOCK1	Yes
7	49200001	49250000	0.000390144	HNRNPA0
7	50020001	50070000	0.000848664	CTNNA1	Yes
7	50180001	50230000	0.000285569	CTNNA1, LRRTM2	Yes
7	50300001	50390000	0.000180995	SIL1, LOC112447427
7	50420001	50470000	0.000341879	SIL1, LOC112447426
7	50740001	50810000	3.62e-05	TMEM173, UBE2D2
7	50900001	51030000	4.02e-06	LOC112447552, PSD2	Yes
7	51100001	51150000	0.000583205	NRG2
8	200001	250000	0.000253393	LOC107132675, MFSD14B	Yes
8	300001	350000	0.000977372	MFSD14B	Yes
8	7520001	7610000	0.000293614	CTSB, FDFT1	Yes
10	64980001	65030000	0.000719957	LOC101902552, LOC112448495, C10H15orf48, MIR147
11	3600001	3650000	0.000205127	CNGA3	Yes
11	60900001	60950000	0.000872797	nan
12	31280001	31370000	0.000510807	MTUS2
13	35440001	35490000	0.000816487	LYZL1
13	42780001	42830000	0.000800399	PYGB, ABHD12, LOC112449292	Yes
13	42860001	42930000	0.000197083	ABHD12, ANKRD16, LOC112449291, LOC782343, LOC785772, GDI2	Yes
13	47620001	47690000	0.000148818	nan
14	39240001	39330000	0.00084062	nan	Yes
14	44180001	44270000	0.000414277	PAG1	Yes
14	46260001	46370000	0.000438409	EXT1
15	63160001	63230000	0.000406233	WT1, LOC112441650	Yes
16	40860001	40990000	0.000357967	LOC784388, LOC787623
16	41080001	41130000	0.000462542	LOC112441833, DHRS3
16	50520001	50650000	0.000156862	SKI, MIR2896, LOC104974459, FAAP20, PRKCZ	Yes
19	26280001	26330000	0.000856708	LOC101904050, SCIMP, ZNF594	Yes
19	26400001	26450000	0.000615382	KIF1C, INCA1, CAMTA2, LOC100848357, SPAG7, ENO3, PFN1	Yes
19	28180001	28310000	0.000325791	MYH10, LOC112442760, CCDC42, MFSD6L, PIK3R6	Yes
19	28340001	28390000	0.000237304	PIK3R6, PIK3R5	Yes
20	2940001	2990000	0.000631471	RANBP17	Yes
20	16360001	16410000	0.000880841	nan
20	67080001	67150000	0.000551028	nan	Yes
21	31140001	31190000	0.000824532	UBE2Q2
22	43060001	43110000	0.000784311	ABHD6, LOC112443453, DNASE1L3
22	50040001	50250000	4.42e-05	IFRD2, LSMEM2, SEMA3B, GNAI2, TRNAE-UUC_94, SLC38A3, GNAT1, SEMA3F, RBM5, LOC112443549, RBM6	Yes
22	50280001	50370000	8.45e-05	RBM6, LOC112443477, MON1A, MST1R	Yes
22	50960001	51050000	0.000518852	QRICH1, IMPDH2, NDUFAF3, MIR191, MIR425, DALRD3, WDR6, P4HTM, ARIH2, ARIH2OS, SLC25A20, LOC101902274
23	44660001	44710000	0.000792355	ADTRP, TMEM170B
24	42040001	42090000	0.000969327	nan
27	34980001	35030000	0.000221216	LOC101905820, IDO1
28	25080001	25130000	0.000985416	CCAR1, STOX1
28	44260001	44310000	0.000261437	MARCH8	Yes
29	45140001	45190000	0.000647559	KDM2A, TRNAS-GGA_39, GRK2
29	49540001	49590000	0.00089693	MRPL23, LOC101902793, TNNT3
Note: when a selective region contains multiple selective windows, the window with the smallest p-value is used as the p-value for the selective region.

[truncated: 4 more sheets: TableS11, TableS12, TableS13, TableS14]
